# Supplementary material for: RNA Sequencing Reveals a Strong Predominance of THRA Splicing Isoform 2 in the Developing and Adult Human Brain
Source: Int J Mol Sci. 2024 Sep 13;25(18):9883. doi: 10.3390/ijms25189883 (PMC11432079; doi:10.3390/ijms25189883)
Supplement: Supplementary file 1 [file ijms-25-09883-s001.zip]

Archive with 4 entries (4 files):
- Fig_S1.tif
- Table_S1.xlsx
- Table_S2.xlsx
- Table_S3.xlsx
